# Supplementary material for: Characterization of the T‐cell receptor beta chain repertoire in tumor‐infiltrating lymphocytes
Source: Cancer Med. 2016 Jul 27;5(9):2513–21. doi: 10.1002/cam4.828 (PMC5055180; doi:10.1002/cam4.828)
Supplement: Supplementary file 3 — Table S2. Colorectal cancer patient information. [file CAM4-5-2513-s003.xlsx]

## Sheet: Sheet1
Table S2. Colorectal cancer patient information.
Sample ID	M	meta	N	Sex	Age	Stage	meta
CC01	0	0	0	M	62	IV	liver
CC02	1	1	1	F	55	I	0
CC03	1	1	1	M	7	II	0
CC04	1	1	0	F	48	IIIc	0
CC05	0	0	0	M	58	IV	liver
CC06	1	1	1	F	73	II	0
CC07	1	1	1	M	0	IIIa	0
CC11	1	1	0	M	51	IIIc	0
CC12	1	1	0	F	72	IIIb	0
CC13	1	1	1	F	63	II	0
CC14	1	1	1	F	64	II	0
CC15	1	1	1	M	73	II	0
CC20	1	0	1	M	73	II	liver
CC21	1	1	1	F	73	II	0
CC23	1	1	1	M	64	I	0
CC27	1	1	0	M	6	IIIb	0
CC33	0	0	0	F	52	IV	liver
CC36	1	1	1	M	62	I	0
CC38	1	1	1	M	72	II	0
