# Supplementary material for: Characterization of the T‐cell receptor beta chain repertoire in tumor‐infiltrating lymphocytes
Source: Cancer Med. 2016 Jul 27;5(9):2513–21. doi: 10.1002/cam4.828 (PMC5055180; doi:10.1002/cam4.828)
Supplement: Supplementary file 5 — Table S4. CDR3 sequences shared by nine to 12 samples. [file CAM4-5-2513-s005.xlsx]

## Sheet: Sheet1
Table S4. CDR3 sequences shared by nine to twelve samples.
Sample	CDR3 nt sequences	CDR3 aa sequences	J	V
CC02	TGTGCCAGCAGTCTGGGGGGGAATCAGCCCCAGCATTTT	CASSLGGNQPQHF	J1-5	V28
CC04	TGTGCCAGCAGCTTAGGGGGGAATCAGCCCCAGCATTTT	CASSLGGNQPQHF	J1-5	V7-8
CC04	TGTGCCAGCAGCTTAGGGGGGAATCAGCCCCAGCATTTT	CASSLGGNQPQHF	J1-5	V7-8,V7-2
CC04	TGTGCCAGCAGTTTAGGAGGAAATCAGCCCCAGCATTTT	CASSLGGNQPQHF	J1-5	V12-3,4
CC04	TGTGCCAGCAGTTTAGGTGGAAATCAGCCCCAGCATTTT	CASSLGGNQPQHF	J1-5	V27
CC05	TGTGCCAGCAGCTTAGGGGGTAACCAGCCCCAGCATTTT	CASSLGGNQPQHF	J1-5	V7-3
CC07	TGTGCCAGCAGCTTAGGAGGAAATCAGCCCCAGCATTTT	CASSLGGNQPQHF	J1-5	V7-7
CC07	TGTGCCAGCAGCTTGGGCGGGAATCAGCCCCAGCATTTT	CASSLGGNQPQHF	J1-5	V7-2
CC11	TGTGCCAGCAGCTTAGGGGGGAATCAGCCCCAGCATTTT	CASSLGGNQPQHF	J1-5	V7-4
CC11	TGTGCCAGCAGCTTAGGGGGGAATCAGCCCCAGCATTTT	CASSLGGNQPQHF	J1-5	V7-9
CC13	TGTGCCAGCAGCCTTGGGGGCAATCAGCCCCAGCATTTT	CASSLGGNQPQHF	J1-5	V7-2
CC13	TGTGCCAGCAGCTTAGGAGGCAATCAGCCCCAGCATTTT	CASSLGGNQPQHF	J1-5	V7-2
CC13	TGTGCCAGCAGTTTAGGGGGGAATCAGCCCCAGCATTTT	CASSLGGNQPQHF	J1-5	V12-3,4
CC23	TGTGCCAGCAGCTTAGGAGGCAATCAGCCCCAGCATTTT	CASSLGGNQPQHF	J1-5	V7-8
CC23	TGTGCCAGCAGCTTAGGGGGCAATCAGCCCCAGCATTTT	CASSLGGNQPQHF	J1-5	V7-2
CC23	TGTGCCAGCAGCTTGGGAGGCAATCAGCCCCAGCATTTT	CASSLGGNQPQHF	J1-5	V7-9
CC23	TGTGCCAGCAGCTTGGGAGGTAATCAGCCCCAGCATTTT	CASSLGGNQPQHF	J1-5	V5-5
CC23	TGTGCCAGCAGCTTGGGCGGGAATCAGCCCCAGCATTTT	CASSLGGNQPQHF	J1-5	V7-9
CC23	TGTGCCAGCAGTTTAGGGGGCAATCAGCCCCAGCATTTT	CASSLGGNQPQHF	J1-5	V12-3,4
CC23	TGTGCCAGCAGTTTAGGGGGGAATCAGCCCCAGCATTTT	CASSLGGNQPQHF	J1-5	V12-3,4
CC23	TGTGCCAGCAGTTTAGGGGGTAATCAGCCCCAGCATTTT	CASSLGGNQPQHF	J1-5	V28
CC27	TGTGCCAGCAGCTTAGGGGGCAATCAGCCCCAGCATTTT	CASSLGGNQPQHF	J1-5	V11-2
CC38	TGTGCCAGCAGCTTAGGAGGGAATCAGCCCCAGCATTTT	CASSLGGNQPQHF	J1-5	V11-2
CC38	TGTGCCAGCAGCTTAGGGGGAAATCAGCCCCAGCATTTT	CASSLGGNQPQHF	J1-5	V11-2
CC38	TGTGCCAGCAGCTTAGGGGGGAACCAGCCCCAGCATTTT	CASSLGGNQPQHF	J1-5	V11-2
CC02	TGTGCCAGCAGCCTAGGTCCCAACACTGAAGCTTTCTTT	CASSLGPNTEAFF	J1-1	V7-9
CC02	TGTGCCAGCAGCTTAGGCCCGAACACTGAAGCTTTCTTT	CASSLGPNTEAFF	J1-1	V7-2
CC05	TGTGCCAGCAGCCTGGGACCTAACACTGAAGCTTTCTTT	CASSLGPNTEAFF	J1-1	V7-3
CC05	TGTGCCAGCAGTTTAGGGCCAAACACTGAAGCTTTCTTT	CASSLGPNTEAFF	J1-1	V12-3,4
CC06	TGTGCCAGCAGCTTAGGTCCGAACACTGAAGCTTTCTTT	CASSLGPNTEAFF	J1-1	V11-3
CC06	TGTGCCAGCAGCTTGGGACCGAACACTGAAGCTTTCTTT	CASSLGPNTEAFF	J1-1	V5-8
CC06	TGTGCCAGCAGCTTGGGCCCGAACACTGAAGCTTTCTTT	CASSLGPNTEAFF	J1-1	V5-8
CC06	TGTGCCAGCAGTTTGGGGCCGAACACTGAAGCTTTCTTT	CASSLGPNTEAFF	J1-1	V12-3,4
CC07	TGTGCCAGCAGCTTGGGACCGAACACTGAAGCTTTCTTT	CASSLGPNTEAFF	J1-1	V7-3
CC07	TGTGCCAGTAGTCTGGGCCCCAACACTGAAGCTTTCTTT	CASSLGPNTEAFF	J1-1	V19
CC11	TGTGCCAGCAGTCTGGGACCGAACACTGAAGCTTTCTTT	CASSLGPNTEAFF	J1-1	V7-2
CC12	TGTGCCAGCAGCCTCGGCCCGAACACTGAAGCTTTCTTT	CASSLGPNTEAFF	J1-1	V14
CC13	TGTGCCAGCAGCCTCGGCCCGAACACTGAAGCTTTCTTT	CASSLGPNTEAFF	J1-1	V7-2
CC13	TGTGCCAGCAGCCTCGGGCCAAACACTGAAGCTTTCTTT	CASSLGPNTEAFF	J1-1	V7-2
CC13	TGTGCCAGCAGCCTCGGGCCAAACACTGAAGCTTTCTTT	CASSLGPNTEAFF	J1-1	V7-8,V7-2
CC13	TGTGCCAGCAGCTTAGGACCGAACACTGAAGCTTTCTTT	CASSLGPNTEAFF	J1-1	V7-3
CC13	TGTGCCAGCAGCTTAGGGCCCAACACTGAAGCTTTCTTT	CASSLGPNTEAFF	J1-1	V5-4
CC13	TGTGCCAGCAGCTTAGGGCCGAACACTGAAGCTTTCTTT	CASSLGPNTEAFF	J1-1	V7-2
CC13	TGTGCCAGCAGCTTAGGGCCGAACACTGAAGCTTTCTTT	CASSLGPNTEAFF	J1-1	V7-8
CC13	TGTGCCAGCAGCTTAGGTCCGAACACTGAAGCTTTCTTT	CASSLGPNTEAFF	J1-1	V7-2
CC13	TGTGCCAGCAGCTTAGGTCCGAACACTGAAGCTTTCTTT	CASSLGPNTEAFF	J1-1	V7-8
CC13	TGTGCCAGCAGCTTGGGCCCCAACACTGAAGCTTTCTTT	CASSLGPNTEAFF	J1-1	V7-3
CC14	TGTGCCAGCAGCTTAGGGCCAAACACTGAAGCTTTCTTT	CASSLGPNTEAFF	J1-1	V7-3
CC14	TGTGCCAGCAGCTTAGGTCCGAACACTGAAGCTTTCTTT	CASSLGPNTEAFF	J1-1	V7-3
CC20	TGTGCCAGCAGCTTGGGACCGAACACTGAAGCTTTCTTT	CASSLGPNTEAFF	J1-1	V7-2
CC23	TGTGCCAGCAGTTTAGGGCCGAACACTGAAGCTTTCTTT	CASSLGPNTEAFF	J1-1	V27
CC33	TGTGCCAGCAGTTTGGGGCCGAACACTGAAGCTTTCTTT	CASSLGPNTEAFF	J1-1	V27
CC38	TGTGCCAGCAGCTTAGGACCGAACACTGAAGCTTTCTTT	CASSLGPNTEAFF	J1-1	V11-2
CC05	TGCGCCAGCAGCCTGAGCACAGATACGCAGTATTTT	CASSLSTDTQYF	J2-3	V5-1
CC07	TGTGCCAGCAGTCTTAGCACAGATACGCAGTATTTT	CASSLSTDTQYF	J2-3	V6-1
CC07	TGTGCCAGCAGTCTTAGCACAGATACGCAGTATTTT	CASSLSTDTQYF	J2-3	V6-6
CC07	TGTGCCAGCAGTCTTAGCACAGATACGCAGTATTTT	CASSLSTDTQYF	J2-3	V6-6,V6-1
CC07	TGTGCCAGCAGTCTTAGCACAGATACGCAGTATTTT	CASSLSTDTQYF	J2-3	V6-6,V6-5,V6-1
CC12	TGTGCCAGCAGCCTATCCACAGATACGCAGTATTTT	CASSLSTDTQYF	J2-3	V7-2
CC12	TGTGCCAGCAGCTTATCTACAGATACGCAGTATTTT	CASSLSTDTQYF	J2-3	V11-2
CC13	TGTGCCAGCAGCCTAAGCACAGATACGCAGTATTTT	CASSLSTDTQYF	J2-3	V7-6
CC13	TGTGCCAGCAGCCTAAGCACAGATACGCAGTATTTT	CASSLSTDTQYF	J2-3	V7-7
CC13	TGTGCCAGCAGCTTAAGCACAGATACGCAGTATTTT	CASSLSTDTQYF	J2-3	V7-8,V7-2
CC13	TGTGCCAGCAGCTTGAGTACAGATACGCAGTATTTT	CASSLSTDTQYF	J2-3	V5-4
CC13	TGTGCCAGCAGTTTGAGCACAGATACGCAGTATTTT	CASSLSTDTQYF	J2-3	V12-3,4
CC14	TGTGCCAGCAGCTTATCGACAGATACGCAGTATTTT	CASSLSTDTQYF	J2-3	V7-9
CC23	TGCGCCAGCAGCCTAAGCACAGATACGCAGTATTTT	CASSLSTDTQYF	J2-3	V5-1
CC23	TGTGCCAGCAGCCTAAGCACAGATACGCAGTATTTT	CASSLSTDTQYF	J2-3	V7-2
CC23	TGTGCCAGCAGCCTAAGCACAGATACGCAGTATTTT	CASSLSTDTQYF	J2-3	V7-6
CC23	TGTGCCAGCAGCCTAAGCACAGATACGCAGTATTTT	CASSLSTDTQYF	J2-3	V7-7
CC23	TGTGCCAGCAGCCTTAGCACAGATACGCAGTATTTT	CASSLSTDTQYF	J2-3	V7-6
CC23	TGTGCCAGCAGTTTGAGCACAGATACGCAGTATTTT	CASSLSTDTQYF	J2-3	V28
CC23	TGTGCCAGCAGTTTGTCTACCGATACGCAGTATTTT	CASSLSTDTQYF	J2-3	V28
CC23	TGTGCCAGTAGTCTCTCCACAGATACGCAGTATTTT	CASSLSTDTQYF	J2-3	V19
CC27	TGTGCCAGCAGCTTAAGCACAGATACGCAGTATTTT	CASSLSTDTQYF	J2-3	V13
CC33	TGTGCCAGCAGCTTATCGACAGATACGCAGTATTTT	CASSLSTDTQYF	J2-3	V7-2
CC38	TGTGCCAGCAGCCTAAGCACAGATACGCAGTATTTT	CASSLSTDTQYF	J2-3	V7-3
CC38	TGTGCCAGCAGTTTAAGCACCGATACGCAGTATTTT	CASSLSTDTQYF	J2-3	V28
CC01	TGTGCCAGCAGTCTCACAGATACGCAGTATTTT	CASSLTDTQYF	J2-3	V12-3,4
CC02	TGTGCCAGCAGCCTCACAGATACGCAGTATTTT	CASSLTDTQYF	J2-3	V7-9
CC05	TGCGCCAGCAGCCTCACAGATACGCAGTATTTT	CASSLTDTQYF	J2-3	V4-1
CC06	TGTGCCAGCAGTCTAACGGATACGCAGTATTTT	CASSLTDTQYF	J2-3	V28
CC07	TGCGCCAGCAGCTTGACAGATACGCAGTATTTT	CASSLTDTQYF	J2-3	V5-1
CC07	TGTGCCAGCAGCCTCACAGATACGCAGTATTTT	CASSLTDTQYF	J2-3	V12-3,4
CC07	TGTGCCAGCAGCTTAACAGATACGCAGTATTTT	CASSLTDTQYF	J2-3	V7-2
CC07	TGTGCCAGCAGCTTAACCGATACGCAGTATTTT	CASSLTDTQYF	J2-3	V11-2
CC13	TGTGCCAGCAGCCTCACAGATACGCAGTATTTT	CASSLTDTQYF	J2-3	V3-1
CC13	TGTGCCAGCAGCCTCACAGATACGCAGTATTTT	CASSLTDTQYF	J2-3	V9
CC13	TGTGCCAGCAGCCTTACAGATACGCAGTATTTT	CASSLTDTQYF	J2-3	V14
CC13	TGTGCCAGCAGCCTTACTGATACGCAGTATTTT	CASSLTDTQYF	J2-3	V7-2
CC13	TGTGCCAGCAGCTTAACCGATACGCAGTATTTT	CASSLTDTQYF	J2-3	V7-2
CC23	TGTGCCAGCAGCCTCACAGATACGCAGTATTTT	CASSLTDTQYF	J2-3	V6-2,3
CC23	TGTGCCAGCAGCCTGACAGATACGCAGTATTTT	CASSLTDTQYF	J2-3	V11-2
CC23	TGTGCCAGCAGCTTAACAGATACGCAGTATTTT	CASSLTDTQYF	J2-3	V7-2
CC23	TGTGCCAGCAGTCTCACAGATACGCAGTATTTT	CASSLTDTQYF	J2-3	V12-3,4
CC23	TGTGCCAGCAGTCTCACAGATACGCAGTATTTT	CASSLTDTQYF	J2-3	V6-2,3
CC23	TGTGCCAGCAGTTTGACAGATACGCAGTATTTT	CASSLTDTQYF	J2-3	V6-2,3
CC36	TGTGCCAGCAGCCTCACAGATACGCAGTATTTT	CASSLTDTQYF	J2-3	V6-6
CC36	TGTGCCAGCAGCCTCACAGATACGCAGTATTTT	CASSLTDTQYF	J2-3	V7-2
CC36	TGTGCCAGCAGCTTAACAGATACGCAGTATTTT	CASSLTDTQYF	J2-3	V7-3
CC38	TGTGCCAGCAGCCTCACAGATACGCAGTATTTT	CASSLTDTQYF	J2-3	V11-3
CC38	TGTGCCAGCAGCTTAACAGATACGCAGTATTTT	CASSLTDTQYF	J2-3	V13
CC01	TGTGCCAGCAGCTTGTACAATGAGCAGTTCTTC	CASSLYNEQFF	J2-1	V7-2
CC02	TGTGCCAGCAGCCTTTACAATGAGCAGTTCTTC	CASSLYNEQFF	J2-1	V7-6
CC05	TGTGCCAGCAGCTTGTACAATGAGCAGTTCTTC	CASSLYNEQFF	J2-1	V13
CC06	TGTGCCAGCAGCTTATACAATGAGCAGTTCTTC	CASSLYNEQFF	J2-1	V7-9
CC07	TGTGCCAGCAGCTTATACAATGAGCAGTTCTTC	CASSLYNEQFF	J2-1	V5-4
CC07	TGTGCCAGCAGTCTGTACAATGAGCAGTTCTTC	CASSLYNEQFF	J2-1	V28
CC07	TGTGCCAGCAGTTTGTACAATGAGCAGTTCTTC	CASSLYNEQFF	J2-1	V5-4
CC11	TGTGCCAGCAGCCTTTACAATGAGCAGTTCTTC	CASSLYNEQFF	J2-1	V6-6
CC11	TGTGCCAGCAGCTTGTACAATGAGCAGTTCTTC	CASSLYNEQFF	J2-1	V7-2
CC13	TGTGCCAGCAGCTTATACAATGAGCAGTTCTTC	CASSLYNEQFF	J2-1	V5-6
CC14	TGTGCCAGCAGCCTGTACAATGAGCAGTTCTTC	CASSLYNEQFF	J2-1	V6-2,3
CC23	TGCGCCAGCAGCTTATACAATGAGCAGTTCTTC	CASSLYNEQFF	J2-1	V5-1
CC23	TGTGCCAGCAGCCTGTACAATGAGCAGTTCTTC	CASSLYNEQFF	J2-1	V14
CC23	TGTGCCAGCAGCTTATACAATGAGCAGTTCTTC	CASSLYNEQFF	J2-1	V5-6
CC38	TGTGCCAGCAGCCTATACAATGAGCAGTTCTTC	CASSLYNEQFF	J2-1	V7-2
CC38	TGTGCCAGCAGTCTTTACAATGAGCAGTTCTTC	CASSLYNEQFF	J2-1	V27
CC01	TGTGCCAGCAGCCGGGACAGCTCCTACGAGCAGTACTTC	CASSRDSSYEQYF	J2-7	V6-1
CC02	TGTGCCAGCAGCCGGGACTCTTCCTACGAGCAGTACTTC	CASSRDSSYEQYF	J2-7	V7-8
CC06	TGTGCCAGCAGTCGGGACTCCTCCTACGAGCAGTACTTC	CASSRDSSYEQYF	J2-7	V9
CC07	TGCGCCAGCAGCCGGGACAGCTCCTACGAGCAGTACTTC	CASSRDSSYEQYF	J2-7	V4-3
CC07	TGTGCCAGCAGTCGGGACTCCTCCTACGAGCAGTACTTC	CASSRDSSYEQYF	J2-7	V28
CC11	TGTGCCAGCAGCAGGGACAGCTCCTACGAGCAGTACTTC	CASSRDSSYEQYF	J2-7	V27
CC13	TGTGCCAGCAGCCGGGACAGCTCCTACGAGCAGTACTTC	CASSRDSSYEQYF	J2-7	V7-9
CC13	TGTGCCAGCAGTCGGGATAGCTCCTACGAGCAGTACTTC	CASSRDSSYEQYF	J2-7	V27
CC23	TGCGCCAGCAGCCGGGACAGCTCCTACGAGCAGTACTTC	CASSRDSSYEQYF	J2-7	V5-1
CC23	TGTGCCAGCAGCAGGGACAGCTCCTACGAGCAGTACTTC	CASSRDSSYEQYF	J2-7	V7-9
CC36	TGTGCCAGCAGCCGCGACAGTTCCTACGAGCAGTACTTC	CASSRDSSYEQYF	J2-7	V7-9
CC38	TGTGCCAGCAGCCGGGACTCCAGCTACGAGCAGTACTTC	CASSRDSSYEQYF	J2-7	V5-4
CC01	TGTGCCAGCAGCAGCCAAGAGACCCAGTACTTC	CASSSQETQYF	J2-5	V2
CC03	TGTGCCAGCAGCAGCCAAGAGACCCAGTACTTC	CASSSQETQYF	J2-5	V4-2
CC05	TGTGCCAGCAGTTCCCAAGAGACCCAGTACTTC	CASSSQETQYF	J2-5	V2
CC07	TGTGCCAGCAGCTCCCAAGAGACCCAGTACTTC	CASSSQETQYF	J2-5	V7-2
CC07	TGTGCCAGCAGCTCGCAAGAGACCCAGTACTTC	CASSSQETQYF	J2-5	V7-8
CC07	TGTGCCAGCAGTTCCCAAGAGACCCAGTACTTC	CASSSQETQYF	J2-5	V2
CC07	TGTGCCAGCAGTTCCCAAGAGACCCAGTACTTC	CASSSQETQYF	J2-5	V6-2,3
CC11	TGTGCCAGCAGCTCCCAAGAGACCCAGTACTTC	CASSSQETQYF	J2-5	V7-6
CC13	TGTGCCAGCAGTTCGCAAGAGACCCAGTACTTC	CASSSQETQYF	J2-5	V12-3,4
CC14	TGTGCCAGCAGCTCCCAAGAGACCCAGTACTTC	CASSSQETQYF	J2-5	V5-4
CC23	TGTGCCAGCAGCAGCCAAGAGACCCAGTACTTC	CASSSQETQYF	J2-5	V9
CC23	TGTGCCAGCAGTTCACAAGAGACCCAGTACTTC	CASSSQETQYF	J2-5	V6-6
CC23	TGTGCCAGCAGTTCCCAAGAGACCCAGTACTTC	CASSSQETQYF	J2-5	V27
CC23	TGTGCCAGCAGTTCTCAAGAGACCCAGTACTTC	CASSSQETQYF	J2-5	V28
CC38	TGCGCCAGCAGCTCTCAAGAGACCCAGTACTTC	CASSSQETQYF	J2-5	V5-1
CC38	TGTGCCAGCAGCTCGCAAGAGACCCAGTACTTC	CASSSQETQYF	J2-5	V5-6
